# Supplementary material for: A Novel Therapeutic Tumor Vaccine Targeting MUC1 in Combination with PD-L1 Elicits Specific Anti-Tumor Immunity in Mice
Source: Vaccines (Basel). 2022 Jul 8;10(7):1092. doi: 10.3390/vaccines10071092 (PMC9325010; doi:10.3390/vaccines10071092)
Supplement: Supplementary file 1 [file vaccines-10-01092-s001.zip]

Archive with 1 entries (1 files):
- vaccines-1755384-supplementary.pdf
